# Supplementary material for: Association between 24-hour movement behaviors and the frequency of colds in Chinese middle school students: a compositional and isotemporal substitution analysis
Source: PeerJ. 2026 Apr 24;14:e21124. doi: 10.7717/peerj.21124 (PMC13116403; doi:10.7717/peerj.21124)
Supplement: Supplemental Information 3 [file peerj-14-21124-s003.csv]

SP	SB	LPA	MVPA	gender	economy	grade	education	y
3840	3113	1105	234	1	1	1	2	1
4050	4720	1183	200	1	1	1	2	3
3900	5259	760	81	2	1	1	3	5
3642	4525	798	80	1	2	1	3	6
3588	4455	1302	195	2	2	1	3	1
3828	3887	883	254	1	1	1	2	1
4206	4362	1000	284	2	2	1	1	1
4314	3506	1272	91	2	2	1	3	1
4074	4722	831	152	2	1	1	2	2
3720	5113	1230	156	2	1	1	3	1
3600	4798	862	127	2	1	1	1	4
3552	5357	1071	130	2	1	1	1	1
4086	4278	657	241	2	2	2	3	0
3186	3862	1972	349	1	2	1	3	5
3840	4443	555	129	2	1	2	1	8
4260	4059	1715	275	1	2	1	2	2
4020	4522	987	243	1	2	1	3	1
3444	4503	748	333	1	2	2	2	3
3888	3885	1004	343	1	2	2	2	1
3696	2195	1956	1147	1	2	1	2	2
3384	4641	1020	295	2	2	2	1	3
3516	4206	1025	245	2	1	2	1	1
3672	3086	1689	712	2	2	1	3	0
3390	5580	939	146	1	2	2	3	3
3474	5176	1094	134	1	2	2	1	1
2766	3848	1154	358	2	1	2	3	3
3936	4990	631	78	2	2	1	3	5
2940	4656	653	70	2	2	2	3	3
3498	4544	1282	539	1	1	1	3	2
3534	4753	1514	343	2	2	2	3	3
3372	3566	887	339	1	2	2	3	2
3792	5474	665	118	2	2	2	2	3
3996	5664	1110	187	1	2	2	3	2
2592	6509	1142	187	2	2	1	1	1
3792	2954	320	83	2	1	2	3	1
3900	3832	723	144	2	2	2	2	3
4386	3529	1226	242	1	1	1	1	0
3774	5035	1013	183	2	2	2	2	1
3540	2944	171	71	1	2	2	3	2
3792	3618	972	229	1	1	1	1	2
4164	3884	1002	124	1	2	2	2	4
3810	3099	870	111	2	2	2	2	0
3948	4131	698	108	2	1	2	1	3
3648	3645	819	135	1	2	2	1	3
3420	4838	1275	297	2	2	2	2	1
4164	4889	838	116	1	1	1	2	2
2940	5018	919	182	1	2	2	3	5
3786	3565	1328	285	1	2	1	2	0
3570	4886	856	140	2	1	2	2	5
4224	3736	723	187	2	2	2	2	2
3918	4810	965	99	2	2	2	3	6
3954	2917	1137	551	1	1	2	1	2
3936	2744	1109	347	1	2	2	2	2
3928	5190	650	217	2	2	2	2	4
3565	3566	879	319	1	2	2	1	3
4020	3840	893	177	2	2	1	1	1
3282	5202	1264	198	1	2	2	1	2
3174	2734	618	156	1	1	2	2	3
3894	4507	886	143	1	2	2	2	0
3816	5262	593	275	1	2	1	2	0
3528	4847	615	89	2	2	2	3	1
3738	5557	588	98	1	2	2	3	2
3486	4805	1140	311	2	2	2	3	1
3690	4175	944	242	1	1	2	2	1
3024	5445	978	226	1	1	2	2	2
3354	3646	933	194	1	1	2	1	0
3042	3620	1080	184	1	1	2	1	5
4008	4252	1189	140	1	1	1	2	1
3516	3993	1531	316	1	1	1	1	1
3360	4801	992	217	2	1	2	2	2
3030	3717	910	232	1	2	2	2	3
4074	4732	1106	102	2	1	1	3	3
3690	5122	685	176	2	2	2	1	5
3342	4616	1255	212	1	2	2	3	0
3690	5122	1042	254	1	1	2	2	1
2838	3009	530	178	2	1	2	2	0
3822	3197	679	204	1	2	2	2	3
3348	4060	680	155	2	2	2	3	3
4152	3706	666	133	2	2	1	1	3
3780	2668	2147	1314	2	1	1	3	1
3906	4834	1023	252	2	1	1	2	1
3817	2804	629	170	1	1	2	2	2
3594	3898	1355	229	2	2	2	3	2
3264	4126	787	347	2	2	2	3	2
3048	3847	1077	281	2	1	2	2	3
4308	4416	1050	164	1	2	1	2	2
3708	4400	838	227	2	1	2	2	2
3828	2134	2263	1157	1	2	1	3	0
3240	4480	1843	331	2	2	1	3	2
4026	4950	892	240	2	2	1	3	4
3822	3574	1526	580	1	1	1	2	0
3798	4057	754	242	1	2	1	3	2
3258	3672	725	94	1	2	1	3	2
3312	4664	523	170	2	2	1	1	7
3342	3510	862	307	1	1	1	1	1
3384	5800	738	113	2	2	1	2	3
3588	3591	1741	404	2	2	1	2	2
3756	3648	329	190	2	1	1	3	0
4230	4574	708	202	2	2	1	2	2
4182	4293	643	205	1	1	1	1	1
3240	2851	609	305	1	2	1	2	1
3270	4036	962	174	2	2	1	2	2
3270	4194	1710	289	1	2	1	3	2
4038	4003	925	311	1	2	1	2	1
3492	5551	1087	410	1	2	1	2	2
3570	3434	1847	544	2	2	1	1	0
3924	5133	545	84	1	2	1	2	1
3835	4930	674	284	2	2	1	2	1
4272	3684	1502	796	1	1	1	1	0
3192	3977	891	279	2	1	1	1	2
3774	3444	846	425	1	2	1	3	3
3720	3531	557	284	1	1	1	3	1
3522	2629	671	157	1	1	1	2	2
4038	3914	667	244	2	1	1	1	2
3750	4857	1049	412	1	1	1	2	2
3774	5676	1024	185	1	2	1	2	3
3666	5089	898	222	2	2	1	3	3
3084	6187	529	217	2	2	1	2	3
3588	4739	1384	304	1	2	1	2	3
3810	5036	895	157	2	1	1	2	2
3144	5860	574	246	1	2	1	3	2
3102	4700	786	268	2	1	1	1	2
3294	4806	1632	272	2	1	1	3	1
3012	3552	444	140	2	2	1	3	3
3774	4447	1025	287	1	2	1	1	2
3360	4516	394	226	2	1	1	2	5
3678	4110	807	242	2	2	1	3	1
3642	4200	1098	411	1	1	1	2	0
3438	5497	717	118	1	1	1	2	3
3618	5156	1007	216	2	2	1	2	4
3570	4111	1521	466	1	2	1	2	2
3672	5026	975	186	2	2	1	2	4
3630	4941	1400	320	2	1	1	3	0
3726	4277	1404	213	2	1	1	2	2
3324	5320	974	263	1	1	1	3	2
3714	5602	677	132	2	2	1	3	1
3780	5189	834	285	1	1	1	2	1
3660	3363	1293	191	1	2	1	2	2
4848	3484	634	147	2	2	1	1	3
3588	4637	767	234	2	1	1	3	1
3462	5078	838	120	2	2	1	3	2
4056	5323	736	276	1	1	1	2	4
3954	4071	1364	328	1	1	1	1	1
3978	4799	1095	252	1	2	1	3	3
4092	5298	1162	259	1	2	1	3	5
3636	4862	1356	290	1	1	1	2	2
3684	3282	865	271	2	2	1	2	2
3450	5697	753	258	1	2	1	3	3
3696	4333	801	261	1	2	1	3	3
3774	4282	1151	251	1	2	1	3	0
3630	4730	975	245	2	1	1	2	1
3498	3357	927	137	2	2	1	3	3
3816	4586	707	251	2	2	1	2	1
3774	3125	521	149	1	1	1	3	4
3498	5855	876	180	2	2	1	2	11
3486	4875	687	329	2	2	1	2	3
3498	4001	1068	208	2	1	1	3	2
3684	4927	1146	296	2	2	1	2	3
3270	5135	955	272	1	1	1	1	2
3690	4778	1203	283	1	2	1	2	2
4566	4422	502	215	2	2	1	3	3
4290	4853	734	216	2	1	1	2	10
3510	3342	819	208	1	1	1	1	2
3354	3756	2336	630	1	2	1	2	2
3798	5558	633	161	2	2	1	2	4
3612	5139	648	150	2	1	1	3	5
3492	4386	1101	397	1	1	1	1	1
4194	4569	1315	383	1	2	1	3	2
3750	5210	1048	250	2	1	1	2	1
3414	4811	1140	294	1	2	2	3	1
3594	3625	627	131	2	1	2	2	2
3678	4412	937	191	2	2	2	3	1
3618	4808	907	328	2	2	2	3	3
3426	4871	490	152	2	2	2	3	2
3450	5803	787	207	2	2	2	3	3
3138	6178	556	150	2	1	2	3	2
3042	5236	873	131	2	1	2	2	2
3774	4959	674	216	2	2	2	3	2
3762	5585	605	124	2	1	2	1	4
3674	4968	964	390	1	2	2	3	2
4032	5254	835	157	2	1	2	3	1
2982	5399	664	171	2	2	2	3	3
3726	5228	723	227	2	2	2	3	3
3324	3597	342	58	2	2	2	2	3
4014	5206	805	135	1	2	2	3	3
3654	4307	1407	254	1	1	2	3	1
3402	5579	811	136	2	1	2	2	4
3450	3948	588	110	1	1	2	2	2
3234	5916	946	180	1	2	2	3	4
3606	4613	601	247	2	1	2	3	2
4614	4944	800	136	1	1	2	1	2
3378	3532	1579	401	2	1	2	3	1
3462	3208	1823	1030	1	1	2	3	2
3763	4962	987	314	1	2	2	2	1
3522	5074	705	135	2	2	2	2	3
3570	4129	578	93	1	2	2	2	1
3048	7995	1047	147	2	1	2	2	5
3774	3177	2172	366	2	2	2	3	2
3708	5611	381	85	2	2	2	2	32
3228	4346	701	203	1	2	2	3	1
3660	5522	776	176	2	2	2	3	2
3792	4788	1439	277	1	1	2	3	0
3156	4905	763	160	1	2	2	3	2
3780	4787	835	248	1	2	2	3	1
4050	4800	657	32	2	2	2	2	4
3696	4953	663	282	1	1	2	2	3
3510	4742	710	121	2	2	2	1	3
3450	4535	621	230	1	2	2	2	3
3030	6783	1005	138	1	1	2	2	3
3174	5586	922	338	1	1	2	3	2
3774	4403	1265	238	1	2	2	3	1
3840	5070	1001	131	2	1	2	3	2
3060	5943	798	163	2	2	2	2	7
3720	3713	410	59	2	2	2	2	3
3000	4979	803	160	2	1	2	3	4
3006	5989	674	112	2	2	2	2	4
3360	5513	748	177	1	1	2	2	1
2856	5517	1296	347	1	1	2	1	3
3810	5324	835	143	2	1	2	3	3
3672	5090	1087	279	2	2	2	3	1
3930	3449	409	125	1	2	2	3	1
4026	4821	860	302	1	2	2	2	0
3726	4390	784	152	2	2	2	3	7
3246	4433	537	153	2	1	2	1	3
3450	5010	1157	281	1	1	2	3	3
3966	5005	759	269	1	1	2	3	2
3765	4381	1581	324	1	2	2	2	3
3257	4529	344	76	2	2	2	3	5
4110	4941	1400	320	1	1	2	1	1
3384	4211	1241	259	1	2	2	3	2
3438	5338	807	180	1	2	2	3	1
4122	4622	859	130	1	1	2	2	2
3648	3322	815	270	1	1	2	3	0
3360	6095	517	74	2	2	2	3	4
3552	5597	612	208	2	1	2	1	0
3546	4651	396	108	2	1	2	2	2
3600	4971	541	98	2	1	2	3	2
3582	4492	910	320	1	2	2	3	1
3726	5224	987	207	1	1	2	1	2
3498	5072	652	276	2	2	2	2	0
3852	4606	487	82	2	2	2	3	3
3390	4848	835	153	2	2	2	3	3
3396	4792	975	184	1	1	2	3	3
3762	4806	823	151	2	2	2	3	1
3390	3808	1294	311	1	2	2	3	3
3390	3893	518	85	2	2	2	3	2
2742	5755	1064	268	1	2	2	3	3
3354	5514	1258	175	1	2	2	1	4
3444	3557	1040	197	1	1	2	2	2
3594	4927	658	166	2	1	2	2	2
3276	6069	772	98	2	2	2	3	4
3150	5409	811	238	1	1	2	3	1
3774	4821	856	163	2	2	2	2	1
3768	5412	747	88	1	1	2	2	2
3120	4864	482	76	2	2	2	3	2
3678	5348	1132	347	1	2	2	3	1
3720	5848	662	106	2	2	2	3	1
3300	4533	475	80	2	2	2	2	4
3024	5032	1027	190	1	2	2	2	1
3180	3266	696	217	1	2	2	3	1
3894	4899	908	225	1	2	2	3	0
3960	5471	1030	214	2	2	2	3	3
3540	1910	2019	1525	1	2	2	3	1
3288	5321	582	102	2	1	2	3	2
3744	5229	582	220	2	1	2	2	3
3354	6076	672	94	2	1	2	2	3
3342	4918	1070	240	1	2	2	2	2
4026	4695	552	202	1	2	2	3	1
3732	2954	2525	462	2	2	2	1	1
3360	2508	1495	442	2	2	2	3	2
3120	4355	935	390	1	1	1	2	2
3804	4643	1370	229	1	2	1	2	2
3768	4108	1046	307	1	2	1	2	0
3522	5183	854	79	2	1	1	3	2
3534	3498	753	263	1	1	1	2	1
3676	4229	1230	204	1	1	1	3	0
4134	4244	1150	322	1	1	1	3	1
3540	2988	899	324	1	1	1	1	0
3336	4917	1387	321	1	2	1	1	2
3840	4603	1235	296	1	2	1	3	3
2862	4110	1486	287	1	1	1	2	3
3366	5363	1249	206	1	1	1	2	3
3930	5201	1002	196	1	1	1	3	0
3432	5309	876	243	2	2	1	3	3
4032	4857	1010	246	2	1	1	2	2
3900	4423	1560	174	1	2	1	3	3
3786	5230	1031	172	2	1	1	3	1
2612	5554	717	121	2	1	1	3	2
3462	4695	1155	342	2	2	1	3	0
3774	4984	1065	212	1	2	1	2	1
3162	4676	573	105	2	1	1	2	2
3270	5163	1146	260	2	2	1	3	1
3360	4639	1017	197	1	2	1	3	0
3540	3584	991	186	2	1	1	2	2
3550	5510	1287	254	1	2	1	3	0
4020	5067	694	94	2	2	1	3	2
3354	4622	1089	375	2	2	1	3	1
3364	2409	677	176	1	1	1	1	2
3210	4878	1215	436	1	1	1	2	1
3444	3182	1123	356	1	2	1	3	2
3420	4635	604	85	2	2	1	3	1
3300	5793	850	251	2	1	1	1	0
3240	4493	1428	407	1	2	1	1	4
3918	4617	1137	341	2	1	1	3	2
3960	5014	1066	221	1	2	1	3	7
3936	5160	1061	140	2	2	1	3	3
4272	4892	744	177	2	2	1	2	2
3240	5140	1146	205	1	1	1	3	3
4032	2946	1124	215	1	1	1	1	1
2598	6158	782	116	2	2	1	3	1
3702	5298	1229	204	2	2	1	3	1
3804	5809	735	100	2	2	1	2	2
3546	4719	915	227	1	1	1	1	0
3390	4928	941	262	1	2	1	3	1
3330	5062	1195	215	1	2	1	3	0
3102	3950	1619	203	2	1	1	2	2
3612	5456	951	180	2	1	1	3	2
3822	4465	1630	219	2	1	1	3	4
3833	5625	1224	194	1	1	1	3	4
3744	4748	1086	256	1	1	1	3	1
3150	5124	1523	328	1	2	1	3	1
3642	4829	1437	273	2	1	1	2	1
3216	3532	973	555	1	2	1	2	0
3360	4724	1463	401	1	2	1	2	0
3816	3957	1932	449	1	2	1	3	3
3984	4813	1120	212	1	1	1	1	3
3336	5134	870	162	2	1	1	1	3
3474	7675	984	326	1	1	1	2	3
3798	4597	1044	279	2	1	1	1	2
3024	3984	554	151	2	1	1	3	7
3348	5044	1091	220	1	2	1	3	2
3150	5224	933	201	1	1	1	2	2
3374	4847	1112	296	1	1	1	2	1
3747	3305	538	56	2	2	1	3	3
3300	6409	998	107	2	2	1	1	2
3240	5376	1594	237	1	1	1	3	4
3366	4432	1244	298	1	2	1	2	0
3924	5497	1056	181	1	1	1	2	3
3318	4734	1098	181	1	2	1	3	1
3576	3892	1047	304	1	2	1	2	1
3690	5846	480	52	2	2	1	2	2
3378	4626	1458	282	1	2	1	2	0
3840	5530	893	128	2	1	1	2	0
4152	4003	1497	608	1	1	1	1	2
3390	5009	1056	156	2	2	1	2	3
3528	5540	898	132	2	2	1	2	0
3372	5403	1045	205	2	2	1	3	2
3576	3802	642	103	2	2	1	3	2
3996	5053	635	84	1	2	1	2	4
3828	5430	993	138	2	1	1	3	4
3570	5045	1228	259	1	1	1	3	1
3690	4894	773	161	2	1	1	2	3
3972	3912	722	118	2	1	1	3	6
3252	4804	1533	271	2	2	1	3	1
3474	5033	669	146	2	1	1	2	2
3708	4766	946	136	2	1	1	3	5
